# Supplementary material for: Metabolomic Analysis of The Chemical Diversity of South Africa Leaf Litter Fungal Species Using an Epigenetic Culture-Based Approach
Source: Molecules. 2021 Jul 14;26(14):4262. doi: 10.3390/molecules26144262 (PMC8305139; doi:10.3390/molecules26144262)
Supplement: Supplementary file 1 [file molecules-26-04262-s001.zip]

Archive with 1 entries (1 files):
- molecules-1271159-supplementary.pdf
